# Supplementary material for: Comparative Evaluation of Commercial Protein A Membranes for the Rapid Purification of Antibodies
Source: Membranes (Basel). 2023 May 12;13(5):511. doi: 10.3390/membranes13050511 (PMC10220532; doi:10.3390/membranes13050511)
Supplement: Supplementary file 1 [file membranes-13-00511-s001.zip]

Archive with 1 entries (1 files):
- membranes-2368349-supplementary.pdf
